# Supplementary material for: A new species of Ptilomymar (Hymenoptera, Mymaridae) and a key to the described species
Source: Zookeys. 2014 Sep 10;(439):127–34. doi: 10.3897/zookeys.439.8304 (PMC4195938; doi:10.3897/zookeys.439.8304)
Supplement: XML Treatment for Ptilomymar dianensis [file zookeys.439.8304-treatment1.xml]

<!DOCTYPE tp:taxon-treatment
  PUBLIC "-//TaxonX//DTD Taxonomic Treatment Publishing DTD v0 20100105//EN" "tax-treatment-NSO.dtd">
<tp:taxon-treatment xmlns:tp="http://www.plazi.org/taxpub"><tp:treatment-meta><kwd-group><label>Taxon classification</label><kwd><named-content content-type="kingdom">Animalia</named-content></kwd><kwd><named-content content-type="order">Hymenoptera</named-content></kwd><kwd><named-content content-type="family">Mymaridae</named-content></kwd></kwd-group><mixed-citation publication-type="journal"><person-group><name><surname>Jin</surname><given-names>Xiang-Xiang</given-names></name><name><surname>Li</surname><given-names>Cheng-De</given-names></name></person-group><article-title>A new species of <italic>Ptilomymar</italic> (Hymenoptera, Mymaridae) and a key to the described species</article-title><source>Zookeys</source><day>10</day><month>9</month><year>2014</year><volume>2014</volume><issue>439</issue><fpage>127</fpage><lpage>134</lpage><pub-id pub-id-type="doi">10.3897/zookeys.439.8304</pub-id></mixed-citation></tp:treatment-meta><tp:nomenclature><tp:taxon-name>
                        <tp:taxon-name-part taxon-name-part-type="genus">Ptilomymar</tp:taxon-name-part>
                        <tp:taxon-name-part taxon-name-part-type="species">dianensis</tp:taxon-name-part>
                        <object-id xmlns:xlink="http://www.w3.org/1999/xlink" content-type="zoobank" xlink:type="simple">http://zoobank.org/457CE7F5-F306-410B-BE28-E46C5D092CCB</object-id>
                    </tp:taxon-name><tp:taxon-authority>Jin &amp; Li</tp:taxon-authority><tp:taxon-status xmlns:xlink="http://www.w3.org/1999/xlink" xlink:type="simple">sp. n.</tp:taxon-status><xref ref-type="fig" rid="F1">Figs 1</xref><xref ref-type="fig" rid="F2">–</xref><xref ref-type="fig" rid="F3">12</xref></tp:nomenclature><tp:treatment-sec sec-type="Holotype"><title>Holotype</title><p>♀ (NEFU), China, Yunnan Province, Mengla County, Menglun Town, Mannanxing, 11–13.I. 2013, Hui-Lin Han, Ye Chen.</p></tp:treatment-sec><tp:treatment-sec sec-type="Paratypes"><title>Paratypes.</title><p><bold>Two males. CHINA.</bold> Yunnan. Same data as holotype (1♂, NEFU); Jinghong City, Yexianggu, 17–18.I. 2013, Hui-Lin Han, Ye Chen (1♂, NEFU).</p></tp:treatment-sec><tp:treatment-sec sec-type="Diagnosis"><title>Diagnosis.</title><p>Scape distinctly enlarged ventrally in apical half; pedicel about 1.6× as long as fl<sub>1</sub>; fl<sub>1</sub> distinctly longer than wide; fore wing 3.62× as long as wide, with a triangular dark brown marking behind marginal vein, and a narrow brown strip just beyond venation; gt<sub>1</sub> with large translucent carinae; ovipositor distinctly exserted.</p><!--PageBreak--><p><italic><tp:taxon-name>Ptilomymar dianensis</tp:taxon-name></italic> is distinguished from most other species except <italic><tp:taxon-name>Ptilomymar magnificum</tp:taxon-name></italic> by the shape of the scape that is distinctly enlarged ventrally in apical half (the scape not distinctly enlarged ventrally in apical half in the remaining species), <italic><tp:taxon-name>Ptilomymar dianensis</tp:taxon-name></italic> differs from <italic><tp:taxon-name>Ptilomymar magnificum</tp:taxon-name></italic> by its longer fl<sub>1</sub> (shorter in <italic><tp:taxon-name>Ptilomymar magnificum</tp:taxon-name></italic>), wider fore wing (narrower in <italic><tp:taxon-name>Ptilomymar magnificum</tp:taxon-name></italic>), and shorter metanotum, 0.25× as long as scutellum (longer metanotum, slightly less than 0.5× as long as scutellum in <italic><tp:taxon-name>Ptilomymar magnificum</tp:taxon-name></italic>). <italic><tp:taxon-name>Ptilomymar dianensis</tp:taxon-name></italic> differs from <italic><tp:taxon-name>Ptilomymar rete</tp:taxon-name></italic> by its larger translucent carinae (smaller in <italic><tp:taxon-name>Ptilomymar rete</tp:taxon-name></italic>) and distinctly exserted ovipositor (not distinctly exserted in <italic><tp:taxon-name>Ptilomymar rete</tp:taxon-name></italic>). <italic><tp:taxon-name>Ptilomymar dianensis</tp:taxon-name></italic> differs from <italic><tp:taxon-name>Ptilomymar orientalis</tp:taxon-name></italic> by its branched spiracular setae on propodeum (unbranched spiracular setae in <italic><tp:taxon-name>Ptilomymar orientalis</tp:taxon-name></italic>), wider fore wing (narrower in <italic><tp:taxon-name>Ptilomymar orientalis</tp:taxon-name></italic>), and larger facets (smaller in <italic><tp:taxon-name>Ptilomymar orientalis</tp:taxon-name></italic>). <italic><tp:taxon-name>Ptilomymar dianensis</tp:taxon-name></italic> differs from <italic><tp:taxon-name>Ptilomymar besucheti</tp:taxon-name></italic> and <italic><tp:taxon-name>Ptilomymar dictyon</tp:taxon-name></italic> by its longer fl<sub>1</sub> (shorter in the latter two), wider fore wing (narrower in the latter two), distinctly exserted ovipositor (not exserted in <italic><tp:taxon-name>Ptilomymar dictyon</tp:taxon-name></italic>), fl<sub>3–8</sub> almost subequal in length (fl<sub>7</sub> and fl<sub>8</sub> each distinctly shorter than fl<sub>3–6</sub> individually in <italic><tp:taxon-name>Ptilomymar dictyon</tp:taxon-name></italic>).</p><p>Description. Female. Head dark brown with ocelli black. Antenna brown with fl<sub>1</sub> slightly lighter, scape and pedicel yellowish-brown. Mesosoma dark brown with <!--PageBreak-->pronotum and petiole brown. Fore wing hyaline, with a triangular dark brown marking behind marginal vein, and a narrow brown strip just beyond venation. Venation brown with stigmal vein dark brown. Legs yellowish-brown with last tarsal segments brown. Metasoma dark brown with ovipositor brown.</p><p>Head. Eye about 1.5× as long as wide; facets large, each nearly the size of an ocellus. Vertex 0.82× as long as wide, with strong reticulate sculpture; POL about 6.5× as long <!--PageBreak-->as OOL. Antenna (Fig. <xref ref-type="fig" rid="F1">1</xref>). Scape 5.45× as long as wide, longitudinally striate, distinctly enlarged ventrally in apical half; pedicel almost smooth, 1.31× as long as wide, and 1.55× as long as fl<sub>1</sub>; fl<sub>1</sub> distinctly longer than wide; fl<sub>2</sub> slightly longer than pedicel, 1.64× as long as fl<sub>1</sub>; clava 2.48× as long as wide.</p><fig id="F1" position="float" orientation="portrait"><label>Figures 1–3.</label><caption><p><italic><tp:taxon-name>Ptilomymar dianensis</tp:taxon-name></italic> sp. n., holotype female: <bold>1</bold> antenna <bold>2</bold> mesosoma, dorsal <bold>3</bold> mesosoma, lateral. Scale bars=100 μm.</p></caption><graphic xmlns:xlink="http://www.w3.org/1999/xlink" xlink:href="zookeys-439-127-g001.jpg" position="float" orientation="portrait" xlink:type="simple"/></fig><p>Mesosoma (Fig. <xref ref-type="fig" rid="F1">2</xref>) 1.95× as long as wide. Mesoscutum 0.58× as long as wide, with strong reticulation. Scutellum with strong reticulation on anterior scutellum and longitudinal striate on posterior scutellum; with a pair of campaniform sensilla nearer posterior margin than anterior margin. Metanotum 0.25× as long as scutellum. Mid panel <!--PageBreak-->of metanotum subrectangle, with longitudinal striate. Propodeum slightly shorter than mesoscutum, without reticulate sculpture, with 2 large subparallel translucent carinae (Figs <xref ref-type="fig" rid="F1">2</xref>, <xref ref-type="fig" rid="F1">3</xref>, <xref ref-type="fig" rid="F2">6</xref>, <xref ref-type="fig" rid="F2">7</xref>) and 2 branched setae, each on lateral to spiracle.</p><fig id="F2" position="float" orientation="portrait"><label>Figures 4–7.</label><caption><p><italic><tp:taxon-name>Ptilomymar dianensis</tp:taxon-name></italic> sp. n., holotype female: <bold>4</bold> fore wing <bold>5</bold> legs <bold>6</bold> carinae on mesosoma and metasoma, dorsal <bold>7</bold> carinae on mesosoma and metasoma, lateral. Scale bars=100 μm.</p></caption><graphic xmlns:xlink="http://www.w3.org/1999/xlink" xlink:href="zookeys-439-127-g002.jpg" position="float" orientation="portrait" xlink:type="simple"/></fig><p>Fore wing (Fig. <xref ref-type="fig" rid="F2">4</xref>) 3.62× as long as wide, longest marginal setae 1.38× as long as greatest wing width. Stigmal vein with 4 campaniform sensilla apically.</p><p>Legs (Fig. <xref ref-type="fig" rid="F2">5</xref>) with femora, especially metafemur, swollen medially. Mesocoxa without teeth-like structures on the posterior surface.</p><p>Metasoma. Petiole (Fig. <xref ref-type="fig" rid="F2">6</xref>) about 2.8× as long as wide. Gaster (Fig. <xref ref-type="fig" rid="F3">8</xref>) oblong, Gt<sub>1</sub> (Fig. <xref ref-type="fig" rid="F2">7</xref>) with 2 large translucent carinae and 1 smaller carinae and a pair of scale-like setae on each side; ovipositor distinctly exserted, about 0.7× as long as mesotibia.</p><fig id="F3" position="float" orientation="portrait"><label>Figures 8–12.</label><caption><p><italic><tp:taxon-name>Ptilomymar dianensis</tp:taxon-name></italic> sp. n., holotype female: <bold>8</bold> gaster. Paratype male: <bold>9</bold> head, dorsal <bold>10</bold> antenna <bold>11</bold> fore wing <bold>12</bold> hind wing. Scale bars=100 μm.</p></caption><graphic xmlns:xlink="http://www.w3.org/1999/xlink" xlink:href="zookeys-439-127-g003.jpg" position="float" orientation="portrait" xlink:type="simple"/></fig><p>Measurements (length/width, μm): Body length: 500. OD 9.6, OOL 9.6, LOL 33.6, POL 62.4. Antenna: scape 144.0/ 26.4, pedicel 40.8/ 31.2, fl<sub>1</sub> 26.4, fl<sub>2</sub> 43.2, fl<sub>3</sub> 45.6, fl<sub>4</sub> 38.4, fl<sub>5</sub> 36.0, fl<sub>6</sub> 33.6, fl<sub>7</sub> 33.6, fl<sub>8</sub> 31.2, clava 136.8/ 55.2. Fore wing 752.4/ 207.9, longest marginal setae 287.1. Propodeum with carinae length 115.2, height 33.6 (measured in lateral view – Fig. <xref ref-type="fig" rid="F1">3</xref>); gaster with dorsolateral carina length 144, height 67.2 (measured in lateral view – Fig. <xref ref-type="fig" rid="F2">7</xref>), and ventromedian carina length 120, height 33.6. Ovipositor 201.6.</p></tp:treatment-sec><tp:treatment-sec sec-type="Male"><title>Male.</title><p>Similar to female except as follows. Antenna (Fig. <xref ref-type="fig" rid="F3">10</xref>) with all the flagellar segments longer than wide. Fore wing (Fig. <xref ref-type="fig" rid="F3">11</xref>) 3.89–4.06× as long as wide. Hind wing (Fig. <xref ref-type="fig" rid="F3">12</xref>) 0.76–0.78× as long as fore wing, disc with only one row of setae.</p><p>Measurements (length/width, μm): Body length 550–580. Antenna: scape 139.2–144.0/ 21.6–26.4, pedicel 43.2/ 28.8–31.2, fl<sub>1</sub> 33.6, fl<sub>2</sub> 64.8, fl<sub>3</sub> 67.2, fl<sub>4</sub> 38.4, fl<sub>5</sub> 64.8, fl<sub>6</sub> 62.4, fl<sub>7</sub> 62.4, fl<sub>8</sub> 62.4, fl<sub>9</sub> 60.0, fl<sub>10</sub> 60.0, fl<sub>11</sub> 57.6. Fore wing 643.5–693.0/ 158.4–178.2, hind wing 504.9–524.7.</p></tp:treatment-sec><tp:treatment-sec sec-type="Host"><title>Host.</title><p>Unknown.</p></tp:treatment-sec><tp:treatment-sec sec-type="Etymology"><title>Etymology.</title><p>Chinese: dian=Yunnan Province, and refers to the distribution of the species in the Yunnan Province of China.</p></tp:treatment-sec></tp:taxon-treatment>
